# Supplementary material for: Processing and Nutritional Quality of Breakfast Cereals Sold in Italy: Results from the Food Labelling of Italian Products (FLIP) Study
Source: Nutrients. 2023 Apr 21;15(8):2013. doi: 10.3390/nu15082013 (PMC10145012; doi:10.3390/nu15082013)
Supplement: Supplementary file 1 [file nutrients-15-02013-s001.zip]

Archive with 1 entries (1 files):
- nutrients-2296825-supplementary.pdf
